# Supplementary material for: The Effect of an Essential Oil Blend on Growth Performance, Intestinal Health, and Microbiota in Early-Weaned Piglets
Source: Nutrients. 2023 Jan 14;15(2):450. doi: 10.3390/nu15020450 (PMC9862375; doi:10.3390/nu15020450)
Supplement: Supplementary file 1 [file nutrients-15-00450-s001.zip]

Archive with 1 entries (1 files):
- nutrients-2139283-supplementary.pdf
